# Supplementary material for: Welcome to the New Journal Methods and Protocols
Source: Methods Protoc. 2017 Jun 27;1(1):1. doi: 10.3390/mps1010001 (PMC6526406; doi:10.3390/mps1010001)
Supplement: Supplementary File 1 [file mps-01-00001-s001.zip]

Archive with 1 entries (1 files):
- mps-208236-supplementary.mp4
